# Supplementary material for: Distribution and diversity of anaerobic thermophiles and putative anaerobic nickel-dependent carbon monoxide-oxidizing thermophiles in mesothermal soils and sediments
Source: Front Microbiol. 2023 Jan 9;13:1096186. doi: 10.3389/fmicb.2022.1096186 (PMC9868602; doi:10.3389/fmicb.2022.1096186)
Supplement: Supplementary file 1 [file Data_Sheet_1.zip › Supplementary Table 1.xlsx]

## Sheet: Sheet1
Supplementary Table 1. Physical characteristics (pH, OM (%), temperature of collection (°C), and water content (g gdw-1) for all sites. All values are means ± 1 standard error. GPS coordinates are also shown.
Site	Latitude	Longitude	pH	Mean Organic Matter	Collection Temperature (ºC)	Mean water potential
KRC-2	42.4329	-118.626	7.1 ± 0.08	5.5 ± 0.2	29.2	0.92 ± 0.01
KRC	42.4329	-118.626	7.1 ± 0.08	6.8 ± 0.3	29.2	0.82 ± 0.01
AHS-30	42.5442	-118.534	8 ± 0.05	7.9 ± 0.4	30	0.27 ± 0.02
AHS-60	42.5442	-118.534	7.2 ± 0.32	9.5 ± 0.7	60	0.2 ± 0.05
AHS-70	42.5442	-118.534	7.5 ± 0.28	4.5 ± 0.3	74	0.53 ± 0.01
BBS	30.3719	-91.1003	5.8 ± 0.08	25.9 ± 1.1	18.2	0.19 ± 0.02
CL	34.1119	139.501	5.2 ± 0.05	21.8 ± 0.5	24.1	0.56 ± 0.01
IJR	36.0355	140.214	5.2 ± 0.12	9.6 ± 0.3	13.1	0.61 ± 0.02
IG-7	34.0894	139.514	4.5 ± 0.03	1.7 ± 0.1	22.1	0.81 ± 0.02
KKL	19.4742	-155.372	5.5 ± 0.04	31 ± 1.2	16.8	0.61 ± 0.03
KRF	65.7179	-16.7852	6.2 ± 0.06	16.3 ± 1.5	10.1	0.59 ± 0.02
KRF-2	65.7174	-16.786	6.2 ± 0.06	9.3 ± 0.4	9.7	0.66 ± 0.01
MHS-25	42.6773	-118.346	8.3 ± 0.12	10.2 ± 1	25.2	0.34 ± 0.06
MHS-60	42.6773	-118.347	9 ± 0.08	4.2 ± 0.4	60	0.34 ± 0.06
MHS-69	42.6772	-118.347	7.3 ± 0.03	4.9 ± 0.2	69.2	0.44 ± 0.08
KKL-burn	19.4753	-155.36	5.82 ± 0.06	42.9 ± 9.87	24.7	0.75 ± 0.8
OY	34.0802	139.519	4.8 ± 0.05	3.1 ± 0.4	22.4	0.84 ± 0.003
LWH	19.8115	-155.477	7.2 ± 0.07	9.8 ± 4.4	6.5	0.51 ± 0.08
