# Supplementary material for: Distribution and diversity of anaerobic thermophiles and putative anaerobic nickel-dependent carbon monoxide-oxidizing thermophiles in mesothermal soils and sediments
Source: Front Microbiol. 2023 Jan 9;13:1096186. doi: 10.3389/fmicb.2022.1096186 (PMC9868602; doi:10.3389/fmicb.2022.1096186)
Supplement: Supplementary file 1 [file Data_Sheet_1.zip › Supplementary Table 2.xlsx]

## Sheet: 60C_Phylum
	Sample
Phylum	KRC 2 No CO 60 ºC 1	KRC 2 No CO 60 ºC 2	KRC 2 No CO 60 ºC 3	KRC 2 25% CO 60 ºC 1	KRC 2 25% CO 60 ºC 2	KRC 2 25% CO 60 ºC 3	KRC No CO 60 ºC 1	KRC No CO 60 ºC 2	KRC No CO 60 ºC 3	KRC 25% CO 60 ºC 1	KRC 25% CO 60 ºC 2	KRC 25% CO 60 ºC 3	AHS-60 No CO 60 ºC 1	AHS-60 No CO 60 ºC 2	AHS-60 No CO 60 ºC 3	AHS-60 25% CO 60 ºC 1	AHS-60 25% CO 60 ºC 2	AHS-60 25% CO 60 ºC 3	AHS-70 No CO 70 ºC 1	AHS-70 No CO 70 ºC 2	AHS-70 No CO 70 ºC 3	AHS-70 25% CO 70 ºC 1	AHS-70 25% CO 70 ºC 2	AHS-70 25% CO 70 ºC 3	BBS No CO 60 ºC 1	BBS No CO 60 ºC 2	BBS No CO 60 ºC 3	BBS 25% CO 60 ºC 1	BBS 25% CO 60 ºC 2	BBS 25% CO 60 ºC 3	CL No CO 60 ºC 1	CL No CO 60 ºC 2	CL No CO 60 ºC 3	CL 25% CO 60 ºC 1	CL 25% CO 60 ºC 2	CL 25% CO 60 ºC 3	IJR No CO 60 ºC 1	IJR No CO 60 ºC 2	IJR No CO 60 ºC 3	IJR 25% CO 60 ºC 1	IJR 25% CO 60 ºC 2	IJR 25% CO 60 ºC 3	IG-7 No CO 60 ºC 1	IG-7 No CO 60 ºC 2	IG-7 No CO 60 ºC 3	IG-7 25% CO 60 ºC 2	IG-7 25% CO 60 ºC 3	KKL No CO 60 ºC 1	KKL No CO 60 ºC 2
Acetothermia													11.2558	14.5375	3.83252	4.96542	7.88512	3.29526	0.273791	6.67339	6.67147	0.578357	5.54633	9.96925
Acidobacteria	9.94722	24.2965	2.62575	12.2153	7.56249	24.7368	42.1785	22.1314	11.2371	11.5374	25.5843	4.33923	18.3997	18.8566	12.6795	18.4246	12.4564	14.4377	0.677756	2.92689	0.798622	0.823346	1.48884	1.48555	2.54989	1.92952	2.71544	1.41422	1.53444	1.54497	2.72838	9.59656	5.65965	0.925515	1.78594	2.11114	3.88786	2.11787	3.7436	1.35975	1.79689	1.62464	0.182876		0.622234	0.123698	0.349472	0.253915	0.596224
Actinobacteria	18.7471	26.6479	3.15999	13.579	8.52256	31.8666	13.5845	22.8885	23.3249	24.192	27.3194	5.55329		0.843241			0.263227								0.831579	1.42558	0.675386	0.521528	1.32113	1.74729	3.75334	2.7162	3.73462	0.874288	1.64935	2.66586	0.425638	0.645618	0.45983	0.128623	0.181397	0.387754				0.399264	0.16334	0.115533	1.52368
Aquificae													0.323712	0.741659	0.718339	1.44649	0.734111	0.434557	0.739973	0.182948	1.58346	0.195374		1.29889
Armatimonadetes			0.175298		0.116795		0.495786				0.677945	0.235444																			0.183898						0.135112			0.689374
Atribacteria													1.32244	1.23956	0.549311	0.553276	0.62298	0.475635	0.936663	3.92788	3.29212	0.825689	1.8446	4.36898
Bacteroidetes													0.173693	0.252972	0.114877	0.489978	1.16112	0.192538							0.816549	0.186727	0.171527	0.499266	0.137618	0.11355							0.293869	0.589653	0.214545	0.964652	0.544188	0.812327
Caldiserica													0.868467	0.893836	0.422547	0.822881	0.979793	1.11844																			0.685445			0.229679
Calditrichaeota																0.937756		0.432395
Chloroflexi	1.69827	4.11592	0.579711	1.69737	0.776688	1.37126	4.13981	3.33926	0.582269	3.31178	4.42572	0.814635	18.7628	2.96298	55.7931	32.5589	34.5588	43.9162	5.23161	15.6676	17.7819	7.97575	9.74577	13.8214	0.544366	0.54462	1.93482	0.363846	0.866992	1.23912	1.54597	1.11843	2.38746	0.242479	0.665837	0.925637	6.15774	4.22452	4.31718	1.12834	1.69331	1.88958	0.914379		0.146249			0.385191	0.132494
Crenarchaeota													0.193431	0.349945	0.633827	0.961233	0.277859	0.562114	0.147995	4.25936	3.14675	0.448567	3.79598	4.38315																					0.862896
Deinococcus-Thermus	0.458926		0.284172		0.116795		0.743679			0.143678	0.484215	0.235444	0.967156	0.623999	1.12398	0.954167	0.655143	0.358888	19.5797	2.74794	17.2487	28.1364	27.2935	2.88135													0.675562		0.875696	0.183743	0.453492
Dictyoglomi													0.355282			0.234439			0.244191	3.21958	2.25224	0.541836	3.81978	2.29548
Euryarchaeota		0.149979			0.777848			0.237173			0.387372		1.66982	3.75665	2.57754	7.27699	6.12149	5.95624		0.117755			0.816193	0.188929	0.816549	0.318992	0.589623	0.169923	0.288997	0.726536		0.198462					0.793785	0.259426	0.197314	0.387967	0.816282	0.176638
Firmicutes	62.9324	39.3742	9.21762	57.8123	81.3694	34.3621	28.9787	44.9713	56.9195	46.1567	32.7911	86.3631	1.65798	1.49836	0.557762	2.4874	7.7857	3.46348	17.3937	1.19797	0.426188	25.4949	3.21988	1.47837	93.7942	92.9524	91.7346	96.1468	92.665	92.8235	92.4292	86.2193	87.6789	97.9167	95.7312	93.9614	82.6414	89.5168	86.2166	94.8827	92.8755	93.495	99.7257	1	99.7849	99.5812	98.9146	99.4813	96.5223
Fusobacteria																																					0.371559	0.265322			0.495384
Hydrothermae													1.75353	0.742524	0.714283	0.574376	0.476734	0.337268	1.49146	4.18545	3.53736	0.237532	2.56875	3.36254
Nitrospirae								1.28433					25.7579	26.3555	8.81433	16.5959	16.4897	13.3356	1.83883	1.58637	1.58346	3.93916	1.36712	0.991877	2.35438	3.43116	2.65866	1.21951	2.81428	2.49417							4.64449	2.98636	4.26464	1.76394	3.93898	2.29759					0.382689	0.641849
Planctomycetes													2.48792	3.62594	2.5993	2.86719	2.94814	1.45717	0.725174	1.77955	0.265376	0.961238	0.244832	0.155866
Proteobacteria	6.63148	6.47879	3.38733	14.6967	1.74248	8.71879	11.1552	5.15784	7.95437	14.8769	9.81987	3.47279	0.323712	0.299357	0.392969	3.38537	3.78578	2.84145	0.55868	9.91629	26.6793	0.896113	3.55452	14.8498	0.258574	0.451257	0.375214	0.138348	0.371568	0.349457	0.427976	0.239664	0.539943	0.498227	0.168149	0.336659	0.976186	0.179855	0.586716	0.298583	0.171133	0.121535				0.291289	0.217812	0.154436	1.22557
Spirochaetes													5.73189	3.78194	8.38756	2.97972	1.22772	6.98754					0.244832					0.512482		0.275887
Thaumarchaeota													0.363178	0.324648	0.382924	1.87797	0.564476	0.348385	0.144295	1.76199	0.754242	0.346462	2.15997	0.122837
Thermotogae													8.66888	1.86778	1.63948	2.42176	1.43654	1.89821	5.68448	22.1273	15.4214	29.9659	34.7739	21.8827
[truncated: 37 more columns]

## Sheet: 60C_Genus
					Sample
Phylum	Class	Order	Family	Genus	KRC 2 No CO 60 ºC 1	KRC 2 No CO 60 ºC 2	KRC 2 No CO 60 ºC 3	KRC 2 25% CO 60 ºC 1	KRC 2 25% CO 60 ºC 2	KRC 2 25% CO 60 ºC 3	KRC No CO 60 ºC 1	KRC No CO 60 ºC 2	KRC No CO 60 ºC 3	KRC 25% CO 60 ºC 1	KRC 25% CO 60 ºC 2	KRC 25% CO 60 ºC 3	AHS-60 No CO 60 ºC 1	AHS-60 No CO 60 ºC 2	AHS-60 No CO 60 ºC 3	AHS-60 25% CO 60 ºC 1	AHS-60 25% CO 60 ºC 2	AHS-60 25% CO 60 ºC 3	AHS-70 No CO 70 ºC 1	AHS-70 No CO 70 ºC 2	AHS-70 No CO 70 ºC 3	AHS-70 25% CO 70 ºC 1	AHS-70 25% CO 70 ºC 2	AHS-70 25% CO 70 ºC 3	BBS No CO 60 ºC 1	BBS No CO 60 ºC 2	BBS No CO 60 ºC 3	BBS 25% CO 60 ºC 1	BBS 25% CO 60 ºC 2	BBS 25% CO 60 ºC 3	CL No CO 60 ºC 1	CL No CO 60 ºC 2	CL No CO 60 ºC 3	CL 25% CO 60 ºC 1	CL 25% CO 60 ºC 2	CL 25% CO 60 ºC 3	IJR No CO 60 ºC 1	IJR No CO 60 ºC 2	IJR No CO 60 ºC 3	IJR 25% CO 60 ºC 1	IJR 25% CO 60 ºC 2	IJR 25% CO 60 ºC 3	IG-7 No CO 60 ºC 1	IG-7 No CO 60 ºC 2	IG-7 No CO 60 ºC 3
Chloroflexi	Ktedonobacteria	Ktedonobacterales	Ktedonobacteraceae	1959-1																														0	0.427976		0.143117	0.375672	0.311139	0.982668							0.914379		0.146249
Firmicutes	Clostridia	Clostridiales	Eubacteriaceae	Acetobacterium													0.197379	0.295134										0.944644						0							0.371559			0.918717
Firmicutes	Bacilli	Bacillales	Alicyclobacillaceae	Acidibacillus																														0
Proteobacteria	Alphaproteobacteria	Acetobacterales	Acetobacteraceae	Acidicaldus		0.146998	0.568343	0.582989		0.143266	0.743679	0.395179	0.268617	0.215517		0.258989													0.241372	0.435696	0.318919	0.128125	0.337164	0.268617	0.274635	0.219692	0.214676	0.177592	0.124456	0.697372				0.275615	0.315244	0.225582
Acidobacteria	Acidobacteriia	Solibacterales	Solibacteraceae_(Subgroup_3)	AKIW659																														0								0.678465	0.656771
Firmicutes	Bacilli	Bacillales	Alicyclobacillaceae	Alicyclobacillus																0.733173														0	1.75451	0.691472	0.378459	1.85444	0.649459	6.88814							92.6723	8.21537	44.2275
Actinobacteria	Actinobacteria	Pseudonocardiales	Pseudonocardiaceae	Amycolatopsis	0.14916	0.188996			0.583976	0.2456		0.474215	0.57387	0.157471	0.164633	0.941775																		0.57387	0.146472					0.164833
Firmicutes	Clostridia	Clostridiales	Family_XIV	Anaerobranca													0.118427	0.17787		0.262275	0.146237	0.189876				0.264987								0
Chloroflexi	Anaerolineae	Anaerolineales	Anaerolineaceae	Anaerolineaceae_UCG-1																									0.136915	0.233485	0.857633	0.563649		0
Firmicutes	Bacilli	Bacillales	Paenibacillaceae	Aneurinibacillus									0.164155																					0.164155						0.126795
Firmicutes	Bacilli	Bacillales	Bacillaceae	Anoxybacillus	2.65168	0.797984	0.392157	1.94787	1.47162	0.3684		4.81423	0.149231	2.58627	1.28522	0.847597	0.592136	0.243238	0.633827	0.187551	0.584949	0.626973	0.813977	0.117755		0.937794			2.19418	5.87411	7.45686	2.92685	5.66985	0.149231	3.43843	1.76753	15.6388	0.594242	4.54263	2.49469	0.233687	0.265322	2.49389	0.126324	12.6638	3.79362
Proteobacteria	Gammaproteobacteria	Betaproteobacteriales	Burkholderiaceae	Aquabacterium									1.19385																					1.19385							0.293869	0.117922	0.275844	0.413422	0.453141	0.231495
Acidobacteria	Blastocatellia_(Subgroup_4)	Blastocatellales	Blastocatellaceae	Aridibacter	0.21799	0.65987	0.113669		0.268629	0.388866	0.495786	0.355669	0.298463	0.334598	1.26535	0.871142													0.272183					0.298463								0.884479	0.875696
Firmicutes	Bacilli	Bacillales	Bacillaceae	Bacillus	3.84356	6.47879	2.22796	53.6922	1.5417	31.4368	22.7318	1.8279	51.7385	6.92529	1.75925	2.54758													0.653239	0.451257	0.964837	0.353557	1.12159	51.7385	8.38918	48.4224	19.3783	9.3337	18.4388	16.6175	0.743118	0.11225	0.192653	0.229679	0.495384	0.112854	2.54249	3.66582	5.66935
Chloroflexi	Anaerolineae	Anaerolineales	Anaerolineaceae	Bellilinea													0.726354	1.42929	1.62686	2.23425	3.74952	1.94578												0							0.168894	0.511645	0.352783	0.394545	0.181397
Acidobacteria	Blastocatellia_(Subgroup_4)	Blastocatellales	Blastocatellaceae	Blastocatella	0.252494	0.776984	0.852515		0.291988	0.246664	1.41152	0.592768		0.49569	0.629479	0.167165					0.555718													0						0.191924			0.175139	0.229679	0.181397	0.173621
Firmicutes	Bacilli	Bacillales	Paenibacillaceae	Brevibacillus		0.149979	0.227337	0.874483	0.175193	0.757266	0.347574		0.713879	0.143678	0.774743	0.235444																0.153722	0.825771	0.713879	0.435754	3.52565	1.64585	1.27728	2.43933	2.18873							0.389918	0.171835	0.129434
Firmicutes	Clostridia	Thermoanaerobacterales	Thermoanaerobacteraceae	Caldanaerobius					0.353854																				1.41996	12.8919	1.62487	4.73458	16.4247	#VALUE!			12.7114	9.56251	0.118233	0.575772	5.23563	3.67293	11.2133	3.58759	3.59829	1.46425
Firmicutes	Clostridia	Clostridiales	Caldicoprobacteraceae	Caldicoprobacter													0.132714	0.126486	0.253528	0.454812	0.719392	0.488664	0.817676	1.17368	0.426188	0.713765	2.11916		0.272183					0							1.56547			0.937988
Chloroflexi	Anaerolineae	Caldilineales	Caldilineaceae	Caldilinea													0.742144	0.243238	1.42398	0.984644	1.52964	0.631297	0.332988			0.153694								0
Proteobacteria	Deltaproteobacteria	Thermodesulfobacteriales	Thermodesulfobacteriaceae	Caldimicrobium													0.236855	0.168648		0.351659	0.292475	0.172958	0.279277	2.22737	1.58346	0.553663	1.37529	1.88456						0
Firmicutes	Clostridia	Clostridiales	Family_XVIII	Caldinitratiruptor			37.6584								0.288445	74.8852													0.176919		0.428816			0	0.175766	0.499398		37.6183	25.4764	1.47326	5.49232	0.854928	7.14567		12.7437	0.616355
Firmicutes	Clostridia	Clostridiales	Clostridiaceae_1	Caloramator													0.118427	0.218136		0.539299	0.848176	0.326765	15.8761	0.117755		23.5881	0.326477	0.944644	3.6478	33.2685	22.1377	5.72768	17.3467	0							61.1113	12.25	25.1423	8.48664	23.6568	38.5323
Calditrichaeota	Calditrichia	Calditrichales	Calditrichaceae	Calorithrix																0.937756		0.432395												0
Atribacteria	Caldatribacteriia	Caldatribacteriales	Caldatribacteriaceae	Candidatus_Caldatribacterium													1.32244	1.23956	0.549311	0.553276	0.62298	0.475635	0.936663	3.92788	3.29212	0.825689	1.8446	4.36898						0
Crenarchaeota	Crenarchaeota_Incertae_Sedis	Aigarchaeales	Caldiarchaeaceae	Candidatus_Caldiarchaeum													0.193431	0.349945	0.633827	0.961233	0.277859	0.562114	0.147995	4.25936	3.14675	0.448567	3.79598	4.38315						0															0.862896
Thaumarchaeota	Nitrososphaeria	Nitrosocaldales	Nitrosocaldaceae	Candidatus_Nitrosocaldus													0.363178	0.324648	0.382924	1.87797	0.564476	0.348385	0.144295	1.76199	0.754242	0.346462	2.15997	0.122837						0
Firmicutes	Clostridia	Thermoanaerobacterales	Thermoanaerobacteraceae	Carboxydothermus																	0.86865								33.8512	24.8113	31.25	47.1664	1.15599	0								7.36349	0.51667	74.9925		29.2986
Proteobacteria	Alphaproteobacteria	Rhizobiales	Beijerinckiaceae	Chelatococcus	0.132584	0.146998					0.495786	0.592768	0.298463	0.157471	0.145264	0.117722																		0.298463
Chloroflexi	Chloroflexia	Chloroflexales	Chloroflexaceae	Chloroflexus																0.234439	0.247322		0.568818			1.67273	0.244858							0
Armatimonadetes	Chthonomonadetes	Chthonomonadales	Chthonomonadaceae	Chthonomonas			0.175298		0.116795		0.495786				0.677945	0.235444																		0	0.183898						0.135112			0.689374
Proteobacteria	Deltaproteobacteria	Deltaproteobacteria_Incertae_Sedis	Unknown_Family	Deferrisoma																	0.584949								0.544366	0.155657	0.643225	0.124816	0.344446	0							0.135112	0.353763	0.218924	0.689374		0.578737
Proteobacteria	Deltaproteobacteria	Desulfovibrionales	Desulfomicrobiaceae	Desulfomicrobium																														0							0.226685
Proteobacteria	Deltaproteobacteria	Syntrophobacterales	Syntrophobacteraceae	Desulfosoma													0.24475	0.274535	0.392969	2.6562	3.56819	1.99118												0
Firmicutes	Clostridia	Clostridiales	Peptococcaceae	Desulfotomaculum													0.134218	0.337297	0.422547	0.515766		0.432395												0
Dictyoglomi	Dictyoglomia	Dictyoglomales	Dictyoglomaceae	Dictyoglomus													0.355282			0.234439			0.244191	3.21958	2.25224	0.541836	3.81978	2.29548						0
Firmicutes	Bacilli	Bacillales	Alicyclobacillaceae	Effusibacillus			0.568343																											0	0.36618	0.239664	0.182149	0.177592		0.133135							3.13683	1.47377	3.36824
Acidobacteria	Acidobacteriia	Solibacterales	Solibacteraceae_(Subgroup_3)	Elev-16S-1166					0.291988	0.246664	0.123946				0.484215	0.941775				0.234439	0.247322													0									0.437848		0.96985	0.347242
Spirochaetes	Brachyspirae	Brachyspirales	Brachyspirales_Incertae_Sedis	Exilispira													5.73189	3.78194	8.38756	2.97972	1.22772	6.98754					0.244832					0.512482		0
Thermotogae	Thermotogae	Thermotogales	Fervidobacteriaceae	Fervidobacterium													6.96352	0.472215	0.946555	0.263641	0.397765	0.661564	5.5299	19.1712	13.143	29.3864	28.3216	12.3985						0
Firmicutes	Clostridia	Clostridiales	Clostridiaceae_1	Fonticella				0.346569	0.583976	0.327466			0.57387		0.484215						0.292475								0.557975	0.871392	4.1488	1.33224	1.84479	0.57387	0.732359	0.669633	0.28177	0.124555	0.267579	0.171173	0.516846	0.536447	0.639257	0.267112	0.181397	0.153365		0.654619
Firmicutes	Clostridia	Thermoanaerobacterales	Thermoanaerobacteraceae	Gelria													0.157895			0.281327	0.877424	0.151338							0.136915	0.155657	0.168617	0.153722	0.825771	0							0.155379	0.156245			0.225175	0.723421
Firmicutes	Bacilli	Bacillales	Bacillaceae	Geobacillus	57.2157	28.6434	49.8949		78.1126	0.347933	5.62717	29.3423	2.2534	36.5733	15.4368	8.83149	0.118427	0.843241	0.126764		0.122839	0.189876							8.17996	6.91113	8.29588	3.62615	37.4672	2.2534	8.16586	18.6239	19.1777	3.82545	4.11823	39.1543	0.496538	0.162141	1.77766	4.87838	34.4472	16.7226
Proteobacteria	Deltaproteobacteria	Thermodesulfobacteriales	Thermodesulfobacteriaceae	Geothermobacterium													0.552667	0.843241		0.69394	0.965166	0.756691	0.28859	7.68894	25.9589	0.397472	2.17924	12.9652						0
Acidobacteria	Acidobacteriia	Solibacterales	Solibacteraceae_(Subgroup_3)	GOUTB8													0.682937	1.88428	1.98622	0.795978	0.742886	0.276733												0							0.175647	0.324283	0.35935	0.621337	0.816282	0.723421
Chloroflexi	Anaerolineae	Anaerolineales	Anaerolineaceae	GWD2-49-16								0.395179								0.468878	0.877424										0.857633		0.412854	0							0.294248	0.259426	0.14449	0.552941	0.816282	0.491927
Bacteroidetes	Bacteroidia	Bacteroidales	Rs-E47_termite_group	GWE2-42-42																														0
Firmicutes	Clostridia	Clostridiales	Heliobacteriaceae	Hydrogenispora																									0.188732	0.163386	0.139365	0.768612	0.192665	0	0.952678	0.439385	0.574168	0.225421	0.253516	0.427933	0.287114	0.339232	3.49423	0.124267	0.216168	0.367371		0.368219
Fusobacteria	Fusobacteriia	Fusobacteriales	Leptotrichiaceae	Hypnocyclicus																														0							0.371559	0.265322			0.495384
Bacteroidetes	Ignavibacteria	Ignavibacteriales	Ignavibacteriaceae	Ignavibacterium													0.173693	0.252972	0.114877	0.489978	1.16112	0.192538							0.816549	0.186727	0.171527	0.499266	0.137618	0							0.293869	0.589653	0.214545	0.964652	0.544188	0.812327
Actinobacteria	Thermoleophilia	Solirubrobacterales	Solirubrobacteraceae	JCM_18997										0.792299																				0
Acidobacteria	Blastocatellia_(Subgroup_4)	Blastocatellales	Blastocatellaceae	JGI_11-H3	0.249363	1.79798	0.341597	0.145747	0.327264	0.286533	1.51215	2.17348	0.417849	0.438218	0.823165	0.197773													0.544366	0.778285	0.428816	0.249633	0.412854	0.417849	0.941817	0.59287	2.94718	0.142254	0.211574	0.681523	0.269128	0.798915	0.315252	0.964652	0.175636	0.379729
Firmicutes	Bacilli	Bacillales	Alicyclobacillaceae	Kyrpidia																														0
Chloroflexi	Anaerolineae	Caldilineales	Caldilineaceae	Litorilinea				0.725374						0.792299	0.165272	0.211899																		0			0.195163		0.622278
Firmicutes	Clostridia	Clostridiales	Gracilibacteraceae	Lutispora				0.884956		0.573659	0.272682		1.38785	0.215517	0.165272	0.117722																	0.275236	1.38785							0.113342	0.117922	0.218924			0.115747
Deinococcus-Thermus	Deinococci	Thermales	Thermaceae	Meiothermus													0.193431	0.295134	0.325361	0.424335	0.184259	0.216369	0.221993			0.651245								0							0.168894
Euryarchaeota	Thermoplasmata	Methanomassiliicoccales	Methanomassiliicoccaceae	Methanomassiliicoccus																														0							0.195913	0.442239	0.612987	0.11246	0.225175	0.376179
Euryarchaeota	Methanomicrobia	Methanosarcinales	Methanosarcinaceae	Methanosarcina																													0.688892	0.268617							0.168894
Euryarchaeota	Methanobacteria	Methanobacteriales	Methanothermobacteraceae	Methanothermobacter													0.525276	1.79349	0.781712	1.23784	1.11962	0.747996												0
Proteobacteria	Alphaproteobacteria	Rhizobiales	Beijerinckiaceae	Microvirga	5.13768	4.82993	2.39273	12.8536	0.871238	6.13999	9.39514	3.61589	4.71571	12.7443	8.58997	2.95246					0.877424													4.71571	0.128163	0.199724	0.325267	0.239629	0.435594	0.266269				0.229679	0.96985	0.115747
Firmicutes	Clostridia	Thermoanaerobacterales	Thermoanaerobacteraceae	Moorella		0.299959			0.122635								0.67188			0.62585	2.82419	0.626973							3.78334	5.33728	3.95583	2.17773	9.26856	0	2.27398	1.83483	4.62529	0.341518	0.746733	0.221891	6.39419	1.31777	12.7983	1.18744	4.85224	2.27882		0.491318
Actinobacteria	Actinobacteria	Corynebacteriales	Mycobacteriaceae	Mycobacterium	0.39872	0.293994	0.682119		0.642373	0.2456	0.743679	0.811166	0.223847	1.16379	1.28522	0.195418													0.217746	0.178947	0.139365	0.973562	0.396413	0.223847	1.24731	1.48533	1.88655	0.338133	0.927194	1.35676	0.113342	0.144453	0.141112	0.344519	0.362792	0.112799
Actinobacteria	Thermoleophilia	Solirubrobacterales	67-14	NA	16.7737	22.1966	2.65985	11.5469	7.93623	28.47	12.4691	19.7589	18.8778	2.24425	23.4457	4.15794	23.5512	21.8525	7.86362	14.125	13.723	17.1769	1.49146	6.67339	6.67147	1.83672	5.54633	9.96925	2.35438	3.43116	2.65866	1.21951	2.81428	18.8778	1.82357	8.19852	2.26386	0.665969	1.48724	1.17919	4.45533	2.98455	4.36954	1.78813	2.9633	2.25418	0.183358		0.344116
Chloroflexi	Anaerolineae	Caldilineales	Caldilineaceae	NA	2.65168	5.41789	0.551293	0.71867	0.942888	2.92673	4.18939	2.68182	1.29698	2.24138	4.91962	0.894686	14.7472	14.5375	5.91143	12.8684	12.3512	12.2184	1.72961	4.18545	3.53736	0.578357	2.56875	3.36254	1.75122	0.723566	1.82762	0.983882	0.646838	1.29698	1.13882	0.848812	1.45152	0.416652	0.528936	0.588685	3.55345	2.91265	2.89417	0.689374	1.17542	1.47867	0.253995		0.172578
Acidobacteria	Blastocatellia_(Subgroup_4)	Blastocatellales	Blastocatellaceae	NA	0.722886	2.28895	0.36374	0.551284	0.473232	0.477328	3.89192	1.73879	1.14774	1.28592	1.67592	0.388483	11.2558	14.2339	5.75592	11.94	8.45728	11.4658	0.451384	2.11544	0.717962	0.515786	0.599926	0.883242	0.489929	0.513499	0.775472	0.276696	0.543594	1.14774	0.582226	0.778995	1.13843	0.143438	0.354698	0.478659	2.43222	0.583793	1.33322	0.624727	0.418825	0.486139			0.862896
Chloroflexi	Anaerolineae	SBR131	NA	NA	0.585138	1.61697	0.233274	0.478747	0.379584	0.429799	2.17897	1.28433	0.313387	1.14224	1.2977	0.324912	1.87952	12.5155	3.83252	5.59137	7.88512	4.36655	0.273791	0.819528	0.721245	0.263135	0.416259	0.155866	0.342286	0.365673	0.589623	0.261324	0.529829	0.313387	0.516661	0.669633	0.657388	0.853796	0.323584	0.475481	1.11468	0.542437	0.551688	0.165369	0.265759	0.248857
Acidobacteria	Blastocatellia_(Subgroup_4)	11/24/222	NA	NA	0.557113	0.755985	0.18187	0.348179	0.327264	0.388866	0.842836	1.18554	0.28354	0.596264	1.55588	0.291952	1.86326	2.28518	1.64793	4.96542	4.51288	3.29526	0.258997	0.199283	0.393439	0.237532	0.159158	0.336254	0.272183	0.326772	0.469777	0.148596	0.378449	0.28354	0.345477	0.189734	0.513921	0.512278	0.564978	0.225613	0.665428	0.331789	0.471982	0.163722	0.175636	0.188896
Chloroflexi	Anaerolineae	RBG-13-54-9	NA	NA	0.548187	0.692986	0.176186	0.333672	0.198552	0.347933	0.594943	1.66983	0.268617	0.344828	0.619795	0.277824	1.72938	1.47989	1.52117	1.92789	1.21845	1.26259	0.214592	0.117755		0.729395	0.138753	0.188929	0.122482	0.295658	0.317153	0.973562	0.268355	0	0.183898	0.149793	0.351289	0.375672	0.435594	0.114115	0.566712	0.265322	0.262785	0.142417	0.171133	0.164942
Actinobacteria	Thermoleophilia	Solirubrobacterales	Solirubrobacteraceae	NA	0.39872	0.689878	0.852515	0.261134	0.934361	0.327466	0.479965	0.928672	0.268617	0.389846	0.597418	0.266514	1.75353	1.91998	0.714283	0.787715	0.941768	0.895577	0.369987	0.585377			0.693764	0.944644	0.188732	0.217848	0.246569	0.819841	0.264268	0.268617	0.142816	0.198462	0.286235	0.375672	0.622278	0.11436	0.32427	0.2245	0.232592	0.918717	0.157622	0.115747
Acidobacteria	Blastocatellia_(Subgroup_4)	DS-1	NA	NA	0.195436	0.587988	0.397843	0.23212	0.777848	0.369996	0.371839	0.612527	0.149231	0.172414	0.522952	0.541525	0.872414	0.893836	0.426773	0.682218	0.763359	0.668534					0.326477		0.816549	0.855831	0.214482	0.666122	0.119427	0.149231	0.125331	0.399448	0.28177	0.124555		0.221891	0.294915	0.188674	0.257883	0.734973	0.126977	0.112854
Chloroflexi	Anaerolineae	SBR131	A4b	NA	0.132584	0.272995	0.341597	0.115523	0.583976	0.123332	0.148736	0.276625	0.596926	0.15846	0.467427	0.517976	0.868467	0.742524	0.422547	0.574376	0.476734	0.588572					0.816193		0.684573	0.722563	0.168617	0.374449	0.825771	0.596926	0.292944	0.99862	0.585489			0.191924	0.266847	0.913888	0.141112	0.689374	0.117975	0.694485
Acidobacteria	Aminicenantia	Aminicenantales	NA	NA	0.573658	0.125997	0.227337		0.525578		0.743679	0.237173	0.298463	0.114943	0.154949	0.188355	0.173693	0.299357	0.765849	0.323526	0.315873	0.337268							0.482744	0.54462	0.128645	0.249633	0.688892	0.298463	0.183898	0.99862	0.195163				0.979564	0.766487	0.194619	0.552941	0.453141	0.694485
Actinobacteria	Thermoleophilia	Solirubrobacterales	NA	NA	0.344195	0.149979			0.291988			0.197589		0.792299	0.116212	0.763319	0.979425	0.126486	0.575654	0.121983	0.254453	0.326458							0.482744	0.389142	0.754288	0.249633	0.412854	0	0.36618						0.776896	0.737657	0.15835	0.459358	0.453141	0.491927
Caldiserica	Caldisericia	Caldisericales	WCHB1-2	NA	0.344195	0.839983			0.175193			0.118554		0.359195	0.581575	0.235444	0.789515	0.716755	0.211274	0.351659	0.215817	0.116747								0.311211	0.214482	0.153722	0.412854	0							0.574227	0.56125	0.788126	0.413422	0.362792	0.318355
Chloroflexi	Anaerolineae	1/2/222	NA	NA		0.419992			0.116795			0.987947			0.484215			0.218136	0.169188	0.234439	0.719392	0.432395								0.311211		0.153722	0.344446	0							0.544492	0.511645	0.394628	0.229679	0.181397	0.264317
Caldiserica	Caldisericia	Caldisericales	TTA-B15	NA		0.299959						0.197589			0.387372			0.218136	0.126764	0.937756	0.494645	0.345916								0.155657		0.124816	0.344446	0							0.439115	0.471684	0.394628	0.183743	0.181397	0.115747
Acidobacteria	Acidobacteriia	Solibacterales	Solibacteraceae_(Subgroup_3)	NA														0.218136	0.422547	0.468878	0.382172	0.432395											0.344446	0							0.453369	0.383243	0.175139	0.167754	0.181397
Euryarchaeota	Thermoplasmata	Marine_Benthic_Group_D_and_DHVEG-1	NA	NA														0.843241		0.234439	0.292475	0.216198											0.275236	0							0.371559	0.265322	0.175139	0.11484
Chloroflexi	Anaerolineae	Ardenticatenales	Ardenticatenaceae	NA																0.234439	0.263227	0.216198												0							0.226685		0.175139
Euryarchaeota	Thermoplasmata	NA	NA	NA																	0.175485													0							0.168894		0.131354
Euryarchaeota	Thermoplasmata	Methanomassiliicoccales	NA	NA																	0.11699													0							0.135112
Caldiserica	Caldisericia	Caldisericales	LF45	NA																	0.584949													0
Euryarchaeota	Thermoplasmata	Methanomassiliicoccales	Methanomassiliicoccaceae	NA																														0
Acetothermia	Acetothermiia	NA	NA	NA																														0
Acidobacteria	Blastocatellia_(Subgroup_4)	NA	NA	NA																														0
Nitrospirae	Thermodesulfovibrionia	NA	NA	NA																														0
Caldiserica	Caldisericia	Caldisericales	TTA-B1	NA																														0
Hydrothermae	NA	NA	NA	NA																														0.57387
Chloroflexi	Anaerolineae	Ardenticatenales	NA	NA																														0
Chloroflexi	Anaerolineae	SBR131	A4b	OLB13	0.917852	0.125997	0.341597		0.353854	0.143266		0.316144		0.193966	0.213544	0.188355																		0
Chloroflexi	Anaerolineae	Anaerolineales	Anaerolineaceae	Ornatilinea																0.468878														0							0.342722		0.131354
Acidobacteria	Acidobacteriia	Solibacterales	Solibacteraceae_(Subgroup_3)	Paludibaculum	0.458926	0.377992		0.435224			0.347574	0.158715			0.677945	0.763319	0.367125	0.137242	0.274315	0.447779	0.287756	0.265923	0.739973											0	0.585887	0.139843					0.152135	0.147413	0.352783	0.621337	0.315244
Acidobacteria	Acidobacteriia	Solibacterales	Solibacteraceae_(Subgroup_3)	PAUC26f													0.398143	0.223779	0.371841	0.898686	0.137464	0.691833				0.264987								0								0.265322
Firmicutes	Clostridia	Clostridiales	Peptococcaceae	Pelotomaculum															0.114114	0.146635		0.127557											0.344446	0													0.228595	0.12274	0.258867
Thermotogae	Thermotogae	Thermotogales	Thermotogaceae	Pseudothermotoga													1.75353	1.39556	0.692977	2.21545	1.38285	1.23665	0.155394	2.95616	2.27846	0.656455	6.74176	9.48422						0
Acidobacteria	Blastocatellia_(Subgroup_4)	Pyrinomonadales	Pyrinomonadaceae	Pyrinomonas																						0.141992								0
Acidobacteria	Blastocatellia_(Subgroup_4)	Pyrinomonadales	Pyrinomonadaceae	RB41	4.17623	11.2558	0.74453	6.86234	3.27614	11.9525	22.77	9.62264	5.87972	7.76149	14.9413	1.87649					0.494645					0.141992			0.195283	0.412356	0.278737	0.871814	0.185785	5.87972	0.227314	0.699214	0.455373	0.443974	0.88968	0.475481	0.188985	0.126765	0.258335	0.528262	0.945733	0.112799
Chloroflexi	Chloroflexia	Chloroflexales	Roseiflexaceae	Roseiflexus													4.19233	5.39253	45.1729	14.4235	15.1619	22.8111												0
Proteobacteria	Alphaproteobacteria	Rhodobacterales	Rhodobacteraceae	Rubellimicrobium	1.25574	0.755985	0.414896	1.69737	0.823457	2.57366	1.26425	1.34368	1.8939	1.76575	0.913235	0.233893																		0
Firmicutes	Clostridia	Clostridiales	Ruminococcaceae	Ruminiclostridium_1				0.145747									0.189484		0.126764	0.752513	0.125765	0.151338										0.358686	0.123857	0.164155	1.96784	0.339525	0.156128	0.785492	0.684553	0.119456	0.121619	0.943368	0.455361	0.229679	0.495384	0.112854		0.24548
Acidobacteria	Blastocatellia_(Subgroup_4)	Blastocatellales	Blastocatellaceae	Stenotrophobacter			0.175298		0.583976		0.743679				0.193686																			0.149231
Actinobacteria	Actinobacteria	Streptomycetales	Streptomycetaceae	Streptomyces	0.791648	2.72995	0.227337	2.26317	0.353854	2.47646	0.892414	0.533491	3.56939	1.84626	1.8497	0.261342														0.233485			0.688892	1.19385	0.198539	0.198462	0.524267	0.341518	0.435594	0.887565	0.337788	0.589653	0.175139	0.229679
Acidobacteria	Thermoanaerobaculia	Thermoanaerobaculales	Thermoanaerobaculaceae	Subgroup_1	1.95436	2.33953	0.676457	4.33773	1.57895	7.57266	6.9658	4.63833	2.28324	0.422989	1.23959	0.475596			0.126764			0.216198							0.684573	0.54462	0.964837	0.124816	0.894516	0.298463	0.732359	0.299586	0.227687			0.571798	0.168894	0.511645	0.941372	0.124267	0.355776	0.141796
Acidobacteria	Thermoanaerobaculia	Thermoanaerobaculales	Thermoanaerobaculaceae	Subgroup_23																														51.7385
Firmicutes	Clostridia	Clostridiales	Family_XVII	Sulfobacillus																														0													0.939779	0.491318	0.335513
Aquificae	Aquificae	Hydrogenothermales	Hydrogenothermaceae	Sulfurihydrogenibium													0.323712	0.741659	0.718339	1.44649	0.734111	0.434557	0.739973	0.182948	1.58346	0.195374		1.29889						0
Firmicutes	Clostridia	Clostridiales	Syntrophomonadaceae	Syntrophothermus													0.576346	0.522897	0.338377	0.358692	0.149163	0.828365												0.713879
Chloroflexi	Anaerolineae	Anaerolineales	Anaerolineaceae	Thermanaerothrix													0.122375	0.674593	0.114877	0.187551	0.764343	0.194578	3.19913	0.468373		3.47244	0.559346							0
Firmicutes	Clostridia	Thermoanaerobacterales	Family_III	Thermoanaerobacterium										0.359195	0.295288						0.877424		0.184993						3.32631	1.36933	2.85163	1.61918	2.24318	0	52.1736	0.198462	0.435857	0.286875		0.129965	0.915386	0.913888	2.89856	0.57599	0.679712	0.897427		86.4986	45.7588
Acidobacteria	Thermoanaerobaculia	Thermoanaerobaculales	Thermoanaerobaculaceae	Thermoanaerobaculum													0.525276	0.922683	4.11569	4.46849	1.95666	0.942621							0.299412	0.248969	0.236878	0.148596	0.137369	0							0.188985	0.353763	0.612987	0.436394	0.315244	0.173621
Firmicutes	Bacilli	Bacillales	Paenibacillaceae	Thermobacillus				0.145747																										0	0.732359					0.285289							0.876279	0.21684	0.622234
Firmicutes	Clostridia	Clostridiales	Clostridiaceae_1	Thermobrachium													0.12637			0.328215	0.247322	0.648593												0
Nitrospirae	Thermodesulfovibrionia	Thermodesulfovibrionales	Thermodesulfovibrionaceae	Thermodesulfovibrio													2.26696	5.27259	0.957317	2.47988	2.7669	1.92848	1.83883	1.58637	1.58346	3.93916	1.27966	0.991877						0							0.189157	0.737657	0.227687	0.55123	0.136122	0.434529
Chloroflexi	Anaerolineae	Thermoflexales	Thermoflexaceae	Thermoflexus													0.236855	0.927566	0.845942	0.586978	0.137464	0.194578	0.343877	15.6176	17.7425	0.773981	8.91691	13.7878						0
Planctomycetes	Planctomycetacia	Pirellulales	Pirellulaceae	Thermogutta													2.48792	3.62594	2.5993	2.86719	2.94814	1.45717	0.725174	1.77955	0.265376	0.961238	0.244832	0.155866						0
Proteobacteria	Gammaproteobacteria	Xanthomonadales	Xanthomonadaceae	Thermomonas	0.263883	0.167997	0.522876	0.874483	0.467186	0.429799	0.371839	0.987947	0.656618	0.244253	0.174317	0.249573																		0.656618							0.526938	0.123817	0.91948	0.22492	0.96985	0.676746
Firmicutes	Clostridia	Clostridiales	Syntrophomonadaceae	Thermosyntropha													0.177649			0.937756	0.877424	0.864797												0
Firmicutes	Clostridia	Thermoanaerobacterales	Family_III	Thermovenabulum													0.157935	0.421627		0.393858	3.98643	1.79228	0.599378			0.651245	1.17532	1.37446						0.164155
Deinococcus-Thermus	Deinococci	Thermales	Thermaceae	Thermus	0.114732												0.773725	0.517286	0.781712	0.522799	0.478842	0.157824	19.5575	2.74794	17.2487	28.7127	27.2935	2.88135						0
Deinococcus-Thermus	Deinococci	Deinococcales	Trueperaceae	Truepera	0.344195		0.284172		0.116795		0.743679			0.143678	0.484215	0.235444		0.927566	0.169188	0.733173														0							0.566712		0.875696	0.183743	0.453492
Firmicutes	Bacilli	Bacillales	Sporolactobacillaceae	Tuberibacillus		3.75892				0.225133					4.59354						0.614197													0	4.15614	0.691472	12.7114	6.16349	3.34163	15.6148
Chloroflexi	Anaerolineae	Anaerolineales	Anaerolineaceae	UTCFX1	0.688389	0.299959	0.227337		0.642373	0.1228	0.347574	0.592768		0.287356	0.968429	0.117722														0.466818	0.139365		0.894516	0							0.135112		0.262785	0.689374	0.181397
[truncated: 41 more columns]

## Sheet: 25C_Phylum
Supplementary Table 2. Relative abundances (%) for phyla and genera in individual samples incubated at 60 ˚C and phyla in individual samples incubated at 25 ˚C. Data are found in separate worksheets.
	Sample
Phylum	KRC-2 T 1	KRC-2 T 2	KRC-2 T 3	KRC-2 no CO amb 1	KRC-2 no CO amb 2	KRC-2 no CO amb 3	KRC-2 25% CO 1	KRC-2 25% CO 2	KRC-2 25% CO 3	KRC T 1	KRC T 2	KRC T 3	KRC no CO amb 1	KRC no CO amb 2	KRC no CO amb 3	KRC 25% CO 1	KRC 25% CO 2	KRC 25% CO 3	Alvord3 T 1	Alvord3 T 2	Alvord3 T 3	Alvord3 no CO 1	Alvord3 no CO 2	Alvord3 no CO 3	Alvord3 25% CO 1	Alvord3 25% CO 2	Alvord3 25% CO 3	BBS T 1	BBS T 2	BBS T 3	BBS no CO 1	BBS no CO 2	BBS no CO 3	BBS 25% CO 1	BBS 25% CO 2	BBS 25% CO 3	CL T 1	CL T 2	CL T 3	CL no CO 1	CL no CO 2	CL no CO 3	CL 25% CO 1	CL 25% CO 2	CL 25% CO 3	IJR T 1	IJR T 2	IJR T 3	IJR 25% CO 1
Acetothermia																			2.1779	1.56399	1.67968	2.16526	0.99913	0.299316	2.13236	1.19272	0.278966
Acidobacteria	23.7556	2.95264	16.3278	17.3843	9.46819	12.6369	16.2949	11.4841	13.7636	2.11138	21.3369	18.3918	27.6685	27.2334	15.8534	6.96982	12.9238	6.18344	4.32247	6.23512	11.4658	4.13128	4.18945	7.56778	4.24359	4.53144	5.9685	16.7636	17.5846	18.1935	14.4749	13.7665	13.6899	15.5825	13.6386	15.1434	21.6823	24.2259	3.21676	23.1645	22.3577	22.244	22.2839	22.7911	24.4676	9.33134	12.4127	13.3476	12.5967
Actinobacteria	13.6362	11.1842	12.8	11.8326	13.6232	13.6489	13.6195	12.8914	14.9466	7.33625	5.94573	9.48666	1.93651	9.19828	16.3955	38.3458	3.91598	31.2726	0.591484	0.432278	0.691542	0.664259	0.442822	0.887755	0.514339	0.482978	0.562789	0.787862	0.858536	1.18324	1.56259	1.14943	1.23485	0.525533	1.29817	0.674975	1.88215	1.57267	0.751446	1.37856	1.59862	2.71498	1.89868	1.97686	1.57996	0.751652	0.824192	0.967241	1.74897
Altiarchaeota																																														0.179293	0.157489	0.451725	0.576135
Armatimonadetes	0.135418	0.333278	0.349534	0.161424	0.117418	0.153956	0.125276	0.225238	0.182745	0.265314	0.245337	0.338173	0.261494	0.199685	0.242895	0.163313	0.331369	0.188366	0.914289	1.25514	2.83839	1.81329	1.52453	2.12418	0.914897	1.24286	1.5127	0.396614		0.218444		0.152242		0.495786	0.154948		0.523453	0.735722	0.722543	0.928848	0.541937	0.726218		0.635648	0.683315	0.142552	0.299848	0.257654	0.143395
Asgardaeota																			0.654559	0.153267	0.645439	0.595862	0.613546	0.238812	0.371531	0.429314	0.176569
Atribacteria																			0.238216	0.625377	0.952798	0.488276	0.386876	0.136919	0.243817	0.654731	0.441423
Bacteroidetes	6.59342	9.93168	1.41147	7.72315	13.1989	9.81946	8.71598	9.61728	8.66917	14.9917	13.3443	9.45445	8.62774	9.55221	9.28172	1.24299	2.15385	3.27193	15.3476	1.367	8.35843	14.1245	11.6574	17.5869	13.5226	1.97755	11.7811	5.41219	4.72493	4.45262	5.53978	4.47971	4.41176	5.22625	4.42839	4.68195	6.32695	6.36764	5.11567	9.24224	8.21548	7.67555	5.79453	8.11436	6.23266	1.73689	13.9443	11.4838	8.23212
BRC1	0.117965	0.555463	0.745329	0.11768	0.121919	0.155695	0.894341	0.849211	0.897695	0.147712	0.768526	0.161335	0.124866	0.756236	0.138297		0.378698	0.565995	0.916383	0.138241	0.114261	0.112914	0.853629	0.429861	0.154418	0.125574	0.382567	0.137627	0.187993	0.182366	0.515785	0.344835			0.154948	0.225559		0.365599
Caldiserica																			0.797372	0.137144	0.175196	0.157932	0.481665	0.119458	0.429583	0.697634	0.83874
Calditrichaeota																			0.54864	1.29793	1.29395	0.649559	0.673567	0.665816	0.399396	0.428242	0.629352
Chlamydiae	0.246214			0.669159		0.275873	0.485499		0.326533	0.625853	0.118235		0.172749	0.198173	0.975867	0.272188	0.946746	0.941832	0.392736	0.987438	0.645439	0.864656	0.853629	0.152839	0.292589	0.898256	0.126557	0.282136	0.244392	0.119451	0.242525	0.913456	0.898692	0.153694	0.146732	0.145567	0.113794			0.666474	0.625274	0.434454		0.158912		0.226683	0.314977	0.334614	0.147726
Chloroflexi	3.49625	3.84222	3.23615	4.29877	3.28448	3.26432	4.14718	3.53897	3.38647	3.18559	2.53761	2.83617	3.69813	3.11282	3.63948	6.31476	7.48166	2.19722	11.4488	16.8621	17.8925	15.2858	14.2126	18.2436	14.5989	14.8869	16.9153	4.54129	4.57459	4.56912	4.57925	5.11418	4.11428	3.29251	3.52158	2.84517	1.19256	1.14957	0.726157	1.48227	1.56712	1.16192	1.77264	1.43497	1.76738	7.72753	1.18689	1.27421	11.2124
CK-2C2-2																			0.166616	0.877722	0.153676	0.586211	0.213473		0.116136	0.26833
Cloacimonetes																			0.119178
Crenarchaeota																			0.128532	0.6166	0.549393	0.169879	0.124161	0.939326	0.141646	0.188898	0.188844	0.278695	0.297656	0.149273	0.315925	0.285453	0.185227	0.282598	0.263366	0.794882										0.147572	0.116843	0.145364	0.989763
Cyanobacteria	0.254422	3.8282	0.149658	0.692233	0.622774	0.141214	0.169812	7.58945	0.137863	0.125175	0.329766	0.6513	0.25298	0.198173	1.1258	0.362917	0.115976	0.985157	0.554592	0.11959	0.318192	0.429276	0.141382	0.34773	0.368483	0.881827	0.941727	0.333746	0.231859	0.269414	0.325494	0.331126	0.297485	0.267724	0.278955	0.366123	0.238968	0.266699	0.151734	0.325919	0.375164	0.359664	0.326952	0.233635	0.248479	12.1216	6.94139	6.14679	4.87518
Dadabacteria																			0.194173	0.526633	0.276617	0.518794	0.493544	0.128958	0.243817	0.536642	0.116241	0.166612	0.939967	0.327666	0.861613	0.494786	0.168388	0.114374	0.714857	0.136745										0.965424	0.144365	0.311494	0.162498
Deinococcus-Thermus																			0.124961	0.636349	0.116467	0.135293	0.144499	0.629136	0.168153	0.357435	0.765133
Dependentiae			0.128398	0.922978		0.181639		0.778938		0.112653		0.143149							0.446367	0.111996	0.461278	0.417693	0.626884	0.594649	0.452839	0.794233	0.367853	0.151394	0.438651	0.152918	0.191467	0.137176	0.196453	0.282345	0.146732	0.185267		0.919653		0.111796	0.125547			0.476735		0.551679	0.328112	0.276626	0.522676
Elusimicrobia	0.738643	0.944288	0.191874	0.576376	0.731512	0.518968	0.488412	0.285614	0.691575	0.137688	0.164113	0.683487	0.827494	0.811842	0.339678		0.331369	0.113199	0.173756	0.164238	0.645439	0.569656	0.134713	0.159278	0.615349	0.113769	0.294283	0.134187	0.156661	0.156551	0.216996	0.388216	0.276785	0.272682	0.158195	0.291134	0.341382	0.337269	0.289173	0.111796	0.291794	0.363188		0.683326	0.662682	0.813715	0.163479	0.685951
Entotheonellaeota	0.246214			0.323421		0.129743	0.511515		0.577895	0.22537	0.251249		0.182437	0.144575														0.791358	0.657977	0.728147	0.382934	0.875391	0.336776	0.644522		0.225559	0.819318	0.772586	0.516618	0.792777	0.691969	0.578753	0.579593	0.942798	0.5715			0.519156
Epsilonbacteraeota						0.259484																						0.172341	0.219326	0.728147	0.319112	0.761288	0.168388	0.495786	0.489179	0.485223										0.959973	1.39425	0.786335	0.351156
Euryarchaeota		0.472144	0.359814		0.391392	0.778452		0.649115		0.337965	0.221692		0.345497	0.611662					1.27135	3.57452	4.88747	1.87478	1.77795	0.761132	1.37118	2.15627	0.747477	0.467933	0.344655	0.524265	0.571298	0.369186	0.661967	0.342922	0.852953	0.617556										0.779645	0.354349	0.271344	0.995672
FBP	0.213386	0.213853	0.164486	0.899939	0.365756	0.578651	0.979978	0.571229	0.993876	0.581924	0.348793	0.248773	0.144734	0.156878	0.118887	0.181459	0.423669	0.313864											0.626645			0.19322						0.61312
FCPU426			0.514199																0.394283	0.28526	0.38419	0.569656	0.642219		0.812725	0.397115	0.191283	0.344683	0.532648	0.436888	0.159556	0.38644		0.347574	0.188118	0.397441	0.136553	0.245248	0.183815	0.333237	0.16674	0.221895	0.236357	0.127129	0.135325	0.268766	0.196867	0.31788	0.118187
Fibrobacteres	0.615536	0.749875	0.334113	0.253819	0.176859		0.366389	0.363542	0.163265	0.45614	0.221692	0.465278	0.839212	0.177938	0.764276	0.163313	0.236686	0.585895	0.467712	0.374129	0.356528	0.885763	4.17611	0.26747	2.89864	0.649337	0.214826	0.132248		0.218444	0.957335	0.228363					0.248294	0.183936		0.222158		0.463962	0.354526	0.127129	0.227772	0.579254	0.318531	0.451725	0.635228
Firmicutes	1.43215	0.941597	0.979279	2.45974	5.22299	2.5435	2.39428	2.86389	2.61293	1.76229	0.693151	1.61335	1.39625	1.88758	2.38682	11.3484	8.81421	16.2447	0.435579	0.952329	0.829851	0.453695	0.87497	3.51212	2.1514	7.83927	18.5824	0.963391	0.137862	0.258493	0.22187	0.274352	0.353615	0.837878	4.31639	3.79749	0.238968	0.269765	0.931792	0.277472	0.516893	0.344946	2.3442	0.891533	1.4536	0.485474	0.343858	0.722759	3.16724
Fusobacteria																																0.19322		0.347574	0.489179											0.537879	0.656224	0.167352
GAL15																			0.583153	0.241374	0.845218	0.366272	0.266759	0.716435	0.592128	0.257588	0.559136																			0.551679	0.236233	0.31788	0.147726
Gemmatimonadetes	4.25546	4.39371	3.52136	4.31953	2.97237	4.23738	4.6797	3.61427	3.47857	3.486	3.58695	4.11523	3.54519	3.73336	3.69642	3.34792	3.11479	2.98373	0.398686	0.21542	0.481566	0.37638	0.224777	0.455334	0.516669	0.236122	0.547651	0.894577	0.814638	0.924747	1.19348	1.88529	1.16188	1.33917	1.23958	1.85135	0.548488	0.613648	0.633237	0.519683	0.521613	0.576927	0.594816	0.638797	0.782759	0.714414	1.19739	1.11593	1.8283
GN1																			0.476431	0.263317	0.432926		0.269357	0.493544		0.118612	0.294283
Hadesarchaeaeota																			0.464143	0.114139	0.952798	0.691725	0.573532	0.636831	0.615349	0.837161	0.235426
Hydrogenedentes																			0.122893	0.133853	0.159823	0.136315	0.165549	0.173523	0.149774	0.144893	0.14567
Hydrothermae																			0.595539	0.329146	0.676175	0.152586	0.266759	0.141285	0.144933	0.965955	0.588564
Kiritimatiellaeota																			1.58998	0.995118	1.64974	1.68659	2.65959	1.67487	1.25856	1.49616	1.99144	0.344683																		0.537879	0.249357	0.418263	0.649993
Latescibacteria	0.697676	0.833194	0.23139	0.761456	0.121919	0.337329			0.384726	0.388287	0.66575	0.196819	0.79562	0.733994	0.242627	0.181459	0.378698		0.293864	0.278677	0.258176	0.277771	0.238749	0.235628	0.243817	0.223243	0.153267	1.66612	1.16556	1.16139	1.25419	1.66156	1.42568	1.51215	1.46732	1.24235	1.38632	1.33656	2.27962	1.34773	1.67156	1.37777	1.22115	1.46199	1.78287	0.87164	1.85359	1.46393	1.23351
LCP-89																			0.637571	0.12727	0.113722	0.762932	0.883517	0.955247	0.637385	0.547375	0.735752
Lentisphaerae																			0.141623	0.243568	0.22284	0.265523	1.21642	0.324948	0.278254	0.376723	0.126557	0.172341																		0.827564	0.656224
Modulibacteria
Nanoarchaeaeota																			2.91933	3.81266	1.28125	3.1688	4.44686	1.19694	2.58214	3.25849	1.23158	0.172341	0.178594	0.134771	0.138358	0.266424	0.143233	0.114374	0.127925	0.158668										0.399961	0.131245	0.167352	0.177279
Nitrospinae																													0.219326	0.728147	0.287243		0.561293	0.446272	0.376237	0.757786										0.129643	0.656224	0.138863	0.283633
Nitrospirae	0.529362	0.358274	0.48686	0.714629	0.412846	0.539727	0.498275	0.314171	0.557853	1.11652	1.24294	1.23817	0.812189	1.11767	0.463418	0.174222	0.27929	0.131857	12.8794	1.13126	9.16836	11.3351	9.42593	7.21375	1.47219	8.82561	6.92593	8.16248	8.25291	5.96717	7.97779	9.98325	6.47172	9.15226	6.63682	8.1738	0.229864	0.291223	0.135783	0.18577	0.137562	0.175499	0.163578	0.274917	0.138734	4.663	4.56717	4.91281	4.1378
Omnitrophicaeota																			0.451587	0.355478	0.189214	0.324528	0.333449	0.318416	0.247359	0.269394	0.389962	0.681255	0.366587	0.484217	0.625459	0.293654	0.471486	0.277646	0.327327	0.573446										0.315832	0.227464	0.354688	0.291198
Patescibacteria	0.369322		0.12855	0.323421	0.731512	0.518968	0.383289		0.163265	0.312926	0.192131		0.63245	0.289149	0.727882		0.189349		3.68457	4.3173	2.23958	3.74142	3.54392	1.76726	2.94439	3.23488	2.12766	0.722543	0.877329	0.728147	0.638223	0.148236	0.617423	0.153694		0.158818										0.151795	0.241482	0.228429	0.271815
PAUC34f																			0.238216	0.241374	0.432926	0.193276	0.426815	0.143287	0.116136	0.332718	0.227116
Planctomycetes	1.85892	2.13553	2.78885	2.43435	2.56693	2.15112	2.28442	1.71366	1.71524	2.83162	2.64994	2.39453	3.57825	3.57613	3.1214	0.894597	1.79882	1.18294	5.82677	5.68325	5.99182	6.19224	6.89172	6.873	6.86443	6.11879	5.79441	2.32591	2.89197	3.9982	2.62397	3.31887	2.41357	3.14824	2.86727	2.32247	5.6153	4.87723	4.54118	6.59579	6.65292	6.74964	6.17269	5.94966	5.62182	1.64674	2.25468	2.1482	1.64271
Proteobacteria	35.1845	36.9216	4.16551	4.4338	43.3445	42.5762	38.4413	39.3156	41.6884	34.9213	38.2433	42.4436	32.9945	33.7393	39.9328	26.9647	29.6331	33.8758	26.5335	22.5986	2.22222	23.2521	24.8348	21.4582	24.8485	22.8277	17.8995	48.7132	47.4182	48.855	49.5772	48.5613	53.7887	48.8349	51.1795	5.59991	43.3611	41.1275	36.342	4.14938	4.29212	42.1137	42.5374	41.9346	41.5849	41.4939	37.7776	38.1289	42.8124
Rokubacteria	0.927863	0.611928	0.143926	0.159214	0.512577	0.186829	0.919893	0.129823	0.166715	0.776574	0.827643	0.375745	0.177572	0.118996	0.291153	0.544376	0.144379	0.131857	0.113624	0.129464	0.258176	0.925695	0.853629	0.477623	0.156542	0.719116	0.647426	1.39692	2.49129	1.51454	1.26498	1.45128	1.94522	1.79474	1.35542	1.17336	2.75648	1.88835	2.39523	1.91368	2.16554	1.62589	2.52312	1.93555	1.84288	0.234461	0.292666	0.586785	0.351587
Spirochaetes																			1.16512	1.92665	1.91327	1.51874	1.63123	1.98214	1.99466	2.29934	1.65239	0.677814	0.892969	0.797324	0.752366	0.666577	0.931747	0.718889	0.647127	0.719119	0.341382	0.214586	0.722543	0.418414	0.284245		0.472715	0.271513	0.27656	0.854395	0.767757	0.689297	0.793287
Synergistetes
TA6																			0.293957	0.865654	0.654918	0.339759	0.556193	0.855914	0.387786	0.652557	0.899318	0.516124	0.281992		0.287243		0.224517		0.112872											0.924487	0.629954	0.113768	0.141817
Tenericutes
Thaumarchaeota	2.17489	1.38866	2.74727	3.69422	2.66273	3.37848	2.69324	2.53895	2.21859	2.69859	2.12836	1.73539	1.66665	1.75714	0.926836	2.35715	0.743195	0.431428	0.168995	0.921684	0.185948	0.125128	0.693574	0.81196	0.162229	0.976688	0.441423	0.584916	0.294523	0.433247	1.38358	0.894423	0.881234	0.356966	0.263366	0.273489	0.126218	0.113584	0.216764	0.114512	0.979595	0.584996	0.787836	0.136664	0.176738	0.353694	0.321539	0.381456	0.156828
Thermotogae																				0.175544		0.234485	0.146718	0.955247		0.751299	0.132427
Verrucomicrobia	5.99122	4.86317	6.19126	4.91486	2.74729	5.98863	6.19625	4.55669	6.1428	7.3292	6.95664	5.5485	5.23595	5.37867	3.56419	1.93534	2.48757	1.12266	2.9975	1.67329	1.54296	2.62552	1.9668	0.855914	2.71288	2.18913	0.953474	5.56143	5.89462	6.22212	5.15684	5.32846	5.49566	5.41894	4.89179	4.46749	14.1992	14.9566	16.3685	13.9623	13.6143	12.7771	12.2358	11.2192	12.4736	4.63435	4.58817	4.65443	3.55532
WOR-1																			0.714647	0.844877	0.373519	0.595862	0.346787	0.318416	0.464414	0.493716	0.294283
WPS-2												0.536778			0.642962			0.753466								0.173284																						0.334614
WS1																			0.315379	0.537649	0.786737	0.443518	0.462827	0.791263	0.486474	0.457128	0.588564																					0.669229	0.147726
WS2		0.277731		0.922978	0.731512		0.511515	0.138583		0.187756	0.118235	0.357852	0.498662	0.311391	0.849196	0.145167	0.118343	0.753466	0.368933	0.877722	0.722277	0.396724	0.493544	0.493544	0.463625	0.461512	0.426794
Zixibacteria																			0.962797	1.6244	0.994283	1.34479	0.987883	1.3469	1.29572	0.936977	1.5288	0.254615	0.263199	0.254851	0.156365	0.114181	0.129974	0.188399	0.184357	0.127922										0.293765	0.273554	0.448786	0.364883
[truncated: 62 more columns]
