# Supplementary material for: Distribution and diversity of anaerobic thermophiles and putative anaerobic nickel-dependent carbon monoxide-oxidizing thermophiles in mesothermal soils and sediments
Source: Front Microbiol. 2023 Jan 9;13:1096186. doi: 10.3389/fmicb.2022.1096186 (PMC9868602; doi:10.3389/fmicb.2022.1096186)
Supplement: Supplementary file 1 [file Data_Sheet_1.zip › Supplementary Table 4.xlsx]

## Sheet: Sheet1
Supplementary Table 4. P-values for pairwise comparisons between sites using a Tukey post-how test with a Bonferroni correction.
	p adj for unweighted UniFrac	p adj for weighted UniFrac
Alfalfa2-Alfalfa	1	1
Alvord60-Alfalfa	0.173772	1
Alvord70-Alfalfa	0.793934	1
BBS2-Alfalfa	0.999616	1
CL-Alfalfa	0.999976	1
Ibaraki-Alfalfa	0.99992	0.923346
IG-Alfalfa	0.425735	0.878948
Kipukakulalio-burned-Alfalfa	0.0200158	1
Koa-Alfalfa	1	0.999998
Krafla4-Alfalfa	0.000293059	0.977734
Krafla4_1-Alfalfa	0.578928	0.401287
Lake Waiau-Alfalfa	1	0.230503
Mickey60-Alfalfa	0.860602	0.999999
Alvord60-Alfalfa2	0.100725	1
Alvord70-Alfalfa2	0.644395	1
BBS2-Alfalfa2	0.996162	1
CL-Alfalfa2	0.999456	1
Ibaraki-Alfalfa2	0.998733	0.767175
IG-Alfalfa2	0.579592	0.701845
Kipukakulalio-burned-Alfalfa2	0.0395531	1
Koa-Alfalfa2	1	1
Krafla4-Alfalfa2	0.000691228	0.89261
Krafla4_1-Alfalfa2	0.737478	0.216979
Lake Waiau-Alfalfa2	1	0.109348
Mickey60-Alfalfa2	0.730101	0.999697
Alvord70-Alvord60	0.998834	1
BBS2-Alvord60	0.731607	1
CL-Alvord60	0.593884	1
Ibaraki-Alvord60	0.650145	0.828506
IG-Alvord60	9.70725e-05	0.767576
Kipukakulalio-burned-Alvord60	3.097e-07	1
Koa-Alvord60	0.0554265	1
Krafla4-Alvord60	1.67746e-09	0.93056
Krafla4_1-Alvord60	0.000133614	0.269656
Lake Waiau-Alvord60	0.207357	0.141515
Mickey60-Alvord60	0.996236	0.999927
BBS2-Alvord70	0.998879	1
CL-Alvord70	0.993399	1
Ibaraki-Alvord70	0.996536	0.813617
IG-Alvord70	0.0033612	0.751286
Kipukakulalio-burned-Alvord70	1.97306e-05	1
Koa-Alvord70	0.482851	1
Krafla4-Alvord70	1.26618e-07	0.921831
Krafla4_1-Alvord70	0.00522132	0.255394
Lake Waiau-Alvord70	0.838268	0.132615
Mickey60-Alvord70	1	0.999892
CL-BBS2	1	1
Ibaraki-BBS2	1	0.915025
IG-BBS2	0.0652877	0.868445
Kipukakulalio-burned-BBS2	0.000938072	1
Koa-BBS2	0.980192	0.999999
Krafla4-BBS2	8.24688e-06	0.97426
Krafla4_1-BBS2	0.103044	0.385241
Lake Waiau-BBS2	0.999861	0.218971
Mickey60-BBS2	0.999729	0.999998
Ibaraki-CL	1	0.942432
IG-CL	0.106829	0.903895
Kipukakulalio-burned-CL	0.00192254	1
Koa-CL	0.995185	0.999993
Krafla4-CL	1.85023e-05	0.985113
Krafla4_1-CL	0.165797	0.444419
Lake Waiau-CL	0.999994	0.262504
Mickey60-CL	0.997714	1
IG-Ibaraki	0.0882512	1
Kipukakulalio-burned-Ibaraki	0.00144905	0.845362
Koa-Ibaraki	0.991139	0.601104
Krafla4-Ibaraki	1.34352e-05	1
Krafla4_1-Ibaraki	0.138019	0.999781
Lake Waiau-Ibaraki	0.999977	0.99534
Mickey60-Ibaraki	0.998945	0.997893
Kipukakulalio-burned-IG	0.997163	0.786325
Koa-IG	0.729553	0.536715
Krafla4-IG	0.556033	1
Krafla4_1-IG	1	0.999994
Lake Waiau-IG	0.375182	0.999584
Mickey60-IG	0.00506697	0.993002
Koa-Kipukakulalio-burned	0.0739111	1
Krafla4-Kipukakulalio-burned	0.992547	0.940045
Krafla4_1-Kipukakulalio-burned	0.95902	0.287257
Lake Waiau-Kipukakulalio-burned	0.0155793	0.152693
Mickey60-Kipukakulalio-burned	3.2684e-05	0.999955
Krafla4-Koa	0.00157571	0.765935
Krafla4_1-Koa	0.864727	0.124485
Lake Waiau-Koa	0.999999	0.0576149
Mickey60-Koa	0.572627	0.996278
Krafla4_1-Krafla4	0.267491	0.997083
Lake Waiau-Krafla4	0.000215441	0.974816
Mickey60-Krafla4	2.15857e-07	0.999863
Lake Waiau-Krafla4_1	0.521045	1
Mickey60-Krafla4_1	0.00794418	0.782955
Mickey60-Lake Waiau	0.895834	0.581805
