# Supplementary material for: Distribution and diversity of anaerobic thermophiles and putative anaerobic nickel-dependent carbon monoxide-oxidizing thermophiles in mesothermal soils and sediments
Source: Front Microbiol. 2023 Jan 9;13:1096186. doi: 10.3389/fmicb.2022.1096186 (PMC9868602; doi:10.3389/fmicb.2022.1096186)
Supplement: Supplementary file 1 [file Data_Sheet_1.zip › Supplementary Table 5.xlsx]

## Sheet: Sheet1
Supplementary Table 5. Differentially expressed genes that were more abundant in the 25% CO treatment at 25 ºC samples.
Site	ASV	p-value	log_fold-change	mean_normCounts
KRC	ASV_711	0.00960469	1.34458	106.495
KRC	ASV_803	0.0218275	1.45581	145.81
KRC	ASV_198	0.0128869	1.50779	191.184
KRC	ASV_596	0.0409671	1.51693	175.525
MHS25	ASV_498	0.0163373	1.70104	423.914
KRC	ASV_1027	0.00206754	1.71576	108.801
KRC	ASV_1001	0.00300612	1.73412	83.9928
KRC	ASV_1177	0.027664	1.79414	72.1749
KRC	ASV_1168	0.029123	1.80516	51.0865
KRC	ASV_1361	0.00483421	1.86571	72.2947
OY	ASV_176	0.0166022	1.89559	453.257
KRC	ASV_1071	0.012684	1.94277	41.3303
KRC	ASV_1164	0.0112054	1.96194	60.5268
KRC	ASV_411	0.00224232	2.02419	267.971
IG7	ASV_6495	0.0154917	2.05405	48.8644
KRC	ASV_1752	0.000209485	2.08571	78.7675
KRC	ASV_1013	0.0233072	2.12175	32.9229
KRC	ASV_58	0.000130668	2.13792	502.827
KRC	ASV_3171	0.0351794	2.1527	21.9064
KRC	ASV_1311	0.000301375	2.16735	80.328
OY	ASV_680	0.00468901	2.17589	427.393
KRC	ASV_1266	0.00547058	2.2084	77.128
KRC	ASV_2630	0.0361907	2.22932	18.2859
KRC	ASV_433	0.000139409	2.26035	100.321
KRC	ASV_1527	0.00321041	2.28407	86.0041
KRC	ASV_1184	3.01085e-05	2.30761	118.24
KRC	ASV_479	1.75745e-05	2.31362	147.541
OY	ASV_22	0.00403984	2.35334	693.253
KRC	ASV_1048	0.0259291	2.38299	36.9609
KRC	ASV_75	8.11539e-05	2.40194	583.721
KRC	ASV_288	0.00224232	2.40655	48.4851
OY	ASV_5138	0.0198471	2.41462	49.1215
KRC	ASV_348	0.00224232	2.47482	55.3744
KRC	ASV_1102	0.000133132	2.47702	114.34
KRC	ASV_673	5.88087e-05	2.47726	90.5128
KRC	ASV_1192	0.00312231	2.54284	62.877
KRC	ASV_9051	0.019842	2.55424	17.1682
OY	ASV_8179	0.0324691	2.56437	32.9088
KRC	ASV_1902	0.00483421	2.58784	74.8079
KRC	ASV_2344	0.0100961	2.60533	34.2474
MHS25	ASV_6608	0.0278402	2.66775	38.574
KRC	ASV_4065	0.0277458	2.66855	35.0087
KRC	ASV_2103	0.00123641	2.68395	53.1868
KRC	ASV_2533	0.00312231	2.71758	42.7317
KRC	ASV_668	0.00367195	2.73672	112.916
KRC	ASV_2385	0.00591534	2.82321	30.5785
KRC	ASV_651	0.000130668	2.82692	124.818
KRC	ASV_6368	0.0416462	2.87468	15.3522
OY	ASV_186	5.84062e-10	2.90485	1146.79
KRC	ASV_2148	0.026692	2.91055	35.2559
KRC	ASV_2720	0.00594305	2.94122	47.6654
KRC	ASV_3604	0.0165919	2.95432	31.3704
KRC2	ASV_713	0.000988388	3.01283	59.5707
MHS25	ASV_5719	0.00198696	3.02575	36.6636
OY	ASV_3481	0.00173754	3.0712	100.623
KRC	ASV_1519	0.000951285	3.07207	72.6608
KRC	ASV_2450	0.00346159	3.11912	32.3692
KRC	ASV_5854	0.0234328	3.16225	23.9785
KRC	ASV_730	8.11539e-05	3.18356	128.399
KRC	ASV_1573	2.17426e-05	3.40407	60.4079
OY	ASV_1553	0.000146292	3.42524	229.757
OY	ASV_257	0.00963466	3.4306	1081.06
IG7	ASV_8026	0.00235809	3.44006	40.7181
IG7	ASV_9232	9.23521e-06	3.47922	34.018
KRC	ASV_8478	0.0286293	3.62633	8.77676
OY	ASV_3307	0.000815913	3.6691	111.347
KRC	ASV_7082	0.0225608	3.85186	12.9066
MHS25	ASV_56	2.63516e-05	3.89411	550.77
KRC	ASV_3276	0.0259912	3.89489	40.584
MHS25	ASV_1901	0.00198696	3.94779	68.524
MHS25	ASV_403	2.52769e-17	4.31221	765.943
KRC	ASV_3232	0.0136889	4.60186	16.7234
KRC	ASV_5621	0.000948945	4.8752	20.5128
KRC	ASV_9384	0.00912034	5.12394	12.1544
KRC	ASV_13976	0.0411085	5.16194	7.23061
KRC	ASV_7386	0.00885182	5.75377	9.53708
MHS25	ASV_641	4.18212e-14	5.90073	532.74
KRC	ASV_6502	0.0383592	6.04686	6.07304
KRC	ASV_7189	0.027812	6.17486	7.33763
KRC	ASV_14541	0.0333264	6.18761	8.07557
KRC	ASV_2601	0.0234328	6.43246	5.81247
MHS25	ASV_753	2.87042e-07	6.4554	484.297
MHS25	ASV_1036	7.86644e-10	6.62216	363.027
KRC	ASV_8544	0.00608237	7.12764	6.84777
KRC	ASV_12604	0.023472	7.24655	7.33082
KRC	ASV_6941	0.0162918	7.5253	8.52872
MHS25	ASV_577	5.31433e-12	7.58523	587.342
KRC	ASV_7547	0.00096842	7.62075	9.36926
IG7	ASV_313	3.93936e-05	7.64771	949.371
IG7	ASV_129	0.0116142	7.78988	1843.57
LWH	ASV_548	0.00312288	8.15965	61.4543
MHS25	ASV_2453	1.6149e-07	8.18821	121.093
LWH	ASV_56	4.60215e-09	8.36309	388.396
LWH	ASV_38	2.69946e-20	8.40833	794.077
LWH	ASV_4782	0.00212667	8.42095	21.3553
MHS25	ASV_3780	3.25331e-10	8.80867	77.7331
BBS	ASV_56	1.65235e-07	10.3937	82.5846
BBS	ASV_594	0.0218842	10.4369	85.112
MHS25	ASV_89	0.00103525	11.3015	142.646
KRC	ASV_1	1.77326e-27	11.4321	1655.32
AHS30	ASV_89	4.74988e-06	14.987	1935.48
