# Supplementary material for: Distribution and diversity of anaerobic thermophiles and putative anaerobic nickel-dependent carbon monoxide-oxidizing thermophiles in mesothermal soils and sediments
Source: Front Microbiol. 2023 Jan 9;13:1096186. doi: 10.3389/fmicb.2022.1096186 (PMC9868602; doi:10.3389/fmicb.2022.1096186)
Supplement: Supplementary file 1 [file Data_Sheet_1.zip › Supplementary Table 6.xlsx]

## Sheet: Sheet1
Supplementary Table 6. P-values for pairwise comparisons between sites using a Tukey post-how test with a Bonferroni correction.
	p adj for weighted UniFrac	p adj for unweighted UniFrac
Alfalfa2-Alfalfa	0.146582	1
Alvord30-Alfalfa	0.363205	0.00302217
BBS2-Alfalfa	0.00222694	1
CL-Alfalfa	0.000191716	0.9066
Ibaraki-Alfalfa	0.195977	0.148408
IG-Alfalfa	0.996964	0.203532
Kipukakulalio-burned-Alfalfa	0.993776	8.83774e-06
Koa-Alfalfa	0.12073	0.999931
Krafla4-Alfalfa	0.978444	0.999985
Lake Waiau-Alfalfa	0.999995	1
Mickey25-Alfalfa	0.695909	0.0376084
OY-Alfalfa	0.917053	0.744129
Alvord30-Alfalfa2	1	0.0140177
BBS2-Alfalfa2	0.976678	1
CL-Alfalfa2	0.727723	0.991702
Ibaraki-Alfalfa2	1	0.340017
IG-Alfalfa2	0.790661	0.46245
Kipukakulalio-burned-Alfalfa2	0.0045292	1.19826e-06
Koa-Alfalfa2	1	0.992677
Krafla4-Alfalfa2	0.00709208	0.997756
Lake Waiau-Alfalfa2	0.453296	0.999973
Mickey25-Alfalfa2	0.99929	0.125636
OY-Alfalfa2	0.978367	0.945809
BBS2-Alvord30	0.839048	0.0059663
CL-Alvord30	0.420013	0.320343
Ibaraki-Alvord30	0.999995	0.99975
IG-Alvord30	0.962013	0.967131
Kipukakulalio-burned-Alvord30	0.0198721	3.08455e-10
Koa-Alvord30	0.999998	0.000176705
Krafla4-Alvord30	0.0256795	0.00148712
Lake Waiau-Alvord30	0.758737	0.0013034
Mickey25-Alvord30	0.999999	0.999898
OY-Alvord30	0.999423	0.532702
CL-BBS2	0.999987	0.960659
Ibaraki-BBS2	0.997934	0.217961
IG-BBS2	0.0711178	0.300516
Kipukakulalio-burned-BBS2	2.09016e-05	3.77137e-06
Koa-BBS2	0.985809	0.999243
Krafla4-BBS2	6.6596e-05	0.999807
Lake Waiau-BBS2	0.0163716	1
Mickey25-BBS2	0.525506	0.0649885
OY-BBS2	0.257589	0.852349
Ibaraki-CL	0.923833	0.954133
IG-CL	0.0104349	0.993301
Kipukakulalio-burned-CL	1.26018e-06	4.48194e-09
Koa-CL	0.777929	0.454226
Krafla4-CL	5.78529e-06	0.645775
Lake Waiau-CL	0.00181998	0.799383
Mickey25-CL	0.163951	0.825398
OY-CL	0.0555928	1
IG-Ibaraki	0.798963	1
Kipukakulalio-burned-Ibaraki	0.0106838	4.36131e-10
Koa-Ibaraki	1	0.024408
Krafla4-Ibaraki	0.0129284	0.0644685
Lake Waiau-Ibaraki	0.499883	0.089558
Mickey25-Ibaraki	0.99828	1
OY-Ibaraki	0.972288	0.991765
Kipukakulalio-burned-IG	0.558976	3.21447e-10
Koa-IG	0.74161	0.0295168
Krafla4-IG	0.508717	0.0897938
Lake Waiau-IG	0.999999	0.120105
Mickey25-IG	0.998884	0.99998
OY-IG	0.999998	0.999685
Koa-Kipukakulalio-burned	0.00340083	0.000200059
Krafla4-Kipukakulalio-burned	1	0.0014297
Lake Waiau-Kipukakulalio-burned	0.868338	2.38007e-05
Mickey25-Kipukakulalio-burned	0.080625	3.08949e-10
OY-Kipukakulalio-burned	0.221343	1.18766e-09
Krafla4-Koa	0.00552971	1
Lake Waiau-Koa	0.399044	0.999999
Mickey25-Koa	0.998391	0.00333664
OY-Koa	0.965974	0.258559
Lake Waiau-Krafla4	0.806011	1
Mickey25-Krafla4	0.0876029	0.0161896
OY-Krafla4	0.215281	0.443727
Mickey25-Lake Waiau	0.95918	0.0187255
OY-Lake Waiau	0.997769	0.588371
OY-Mickey25	1	0.948863
